# Supplementary material for: Antioxidant and Cytoprotective Properties of Plant Extract from Dry Flowers as Functional Dyes for Cosmetic Products
Source: Molecules. 2021 May 10;26(9):2809. doi: 10.3390/molecules26092809 (PMC8126054; doi:10.3390/molecules26092809)
Supplement: Supplementary file 1 [file molecules-26-02809-s001.zip]

Archive with 1 entries (1 files):
- molecules-1204918-supplementary.pdf
